# Supplementary material for: Postharvest Calcium Chloride Treatment Strengthens Cell Wall Structure to Maintain Litchi Fruit Quality
Source: Foods. 2023 Jun 25;12(13):2478. doi: 10.3390/foods12132478 (PMC10340422; doi:10.3390/foods12132478)
Supplement: Supplementary file 1 [file foods-12-02478-s001.zip]

Archive with 1 entries (1 files):
- foods-2443085-supplementary.pdf
